# Supplementary material for: CREB Is Activated by the SCF/KIT Axis in a Partially ERK-Dependent Manner and Orchestrates Survival and the Induction of Immediate Early Genes in Human Skin Mast Cells
Source: Int J Mol Sci. 2023 Feb 18;24(4):4135. doi: 10.3390/ijms24044135 (PMC9966046; doi:10.3390/ijms24044135)
Supplement: Supplementary file 1 [file ijms-24-04135-s001.zip]

Archive with 1 entries (1 files):
- ijms-2167468-supplementary.pdf
